# Supplementary material for: Stereoisomeric Tris-BINOL-Menthol Bulky Monophosphites: Synthesis, Characterisation and Application in Rhodium-Catalysed Hydroformylation
Source: Molecules. 2022 Mar 19;27(6):1989. doi: 10.3390/molecules27061989 (PMC8954005; doi:10.3390/molecules27061989)
Supplement: Supplementary file 1 [file molecules-27-01989-s001.zip]

Archive with 1 entries (1 files):
- molecules-1600597-supplementary.pdf
